# Supplementary material for: The Effects of Cervical Manipulation Compared with a Conventional Physiotherapy Program for Patients with Acute Whiplash Injury: A Randomized Controlled Trial
Source: Healthcare (Basel). 2025 Mar 24;13(7):710. doi: 10.3390/healthcare13070710 (PMC11988700; doi:10.3390/healthcare13070710)
Supplement: Supplementary file 1 [file healthcare-13-00710-s001.zip]

Archive with 1 entries (1 files):
- healthcare-3489868-supplementary.pdf
